# Supplementary material for: The PEX7-Mediated Peroxisomal Import System Is Required for Fungal Development and Pathogenicity in Magnaporthe oryzae
Source: PLoS One. 2011 Dec 14;6(12):e28220. doi: 10.1371/journal.pone.0028220 (PMC3237427; doi:10.1371/journal.pone.0028220)
Supplement: Table S1 — List of putative peroxins in M. oryzae . (XLS) [file pone.0028220.s006.xls]

## Sheet: Sheet1
Table S1. List of putative peroxins in M. oryzae
Peroxin	Function	M. oryzae	M. poae	G. graminis	A. nidulans	S. cerevisiae
PEX1	matrix proteins importing	MGG_09299.6	MAPG_03709.1	GGTG_05412.1	AN5991.3	YKL197C
PEX2	matrix proteins importing	MGG_00655.6	-	GGTG_00351.1	AN4056.3	YJL210W
PEX3	PMP insertion/importing	MGG_06424.6	MAPG_08030.1	GGTG_08237.1	AN2281.3	YDR329C
PEX4	matrix proteins importing	MGG_00180.6	MAPG_04182.1	GGTG_10173.1	AN10994.3	YGR133W
PEX5	matrix proteins importing	MGG_10840.6	MAPG_00554.1	GGTG_04161.1	AN10215.3	YDR244W
PEX6	matrix proteins importing	MGG_00529.6	MAPG_06689.1	GGTG_01470.1	AN2925.3	YNL329C
PEX7	matrix proteins importing	MGG_01481.6	MAPG_05199.1	GGTG_08497.1	AN0880.3	YDR142C
PEX8	matrix proteins importing	MGG_05328.6	MAPG_12085.1	GGTG_09440.1	AN6161.3	YGR077C
PEX9	matrix proteins importing	(ORF wrongly identified)
PEX10	matrix proteins importing	MGG_00145.6	MAPG_06717.1	GGTG_01503.1	AN5681.3	YDR265W
PEX11	proliferation	MGG_08896.6	MAPG_08213.1	GGTG_01188.1	AN1921.3	YOL147C
PEX11B	proliferation	MGG_00648.6	MAPG_07511.1	GGTG_00345.1	AN5428.3	-
PEX11C	proliferation	MGG_05271.6	MAPG_08086.1	GGTG_01045.1	AN7256.3	-
PEX12	matrix proteins importing	MGG_01771.6	-	GGTG_02919.1	AN10925.3	YMR026C
PEX13	matrix proteins importing	MGG_00157.6	MAPG_00412.1	GGTG_03988.1	AN1511.3	YLR191W
PEX14	matrix proteins importing	MGG_01028.6	MAPG_05867.1	GGTG_06902.1	AN10610.3	YGL153W
PEX15	matrix proteins importing	-	-	-	-	YOL044W
PEX16	PMP insertion/importing, proliferation	MGG_09011.6	MAPG_10409.1	GGTG_04891.1	AN5113.3	-
PEX17	matrix proteins importing	-	-	-	-	YNL214W
PEX14/17	matrix proteins importing	MGG_01081.6	MAPG_10938.1	GGTG_04345.1	AN6258.3	-
PEX18	matrix proteins importing	-	-	-	-	YHR160C
PEX19	PMP insertion/importing	MGG_00971.6	MAPG_05572.1	GGTG_00649.1	AN4899.3	YDL065C
PEX20	matrix proteins importing	MGG_00638.6	MAPG_07516.1	GGTG_00339.1	AN4318.3	-
PEX21	matrix proteins importing	-	-	-	-	YGR239C
PEX22	matrix proteins importing	-	-	-	-	YAL055W
PEX22p like	matrix proteins importing	MGG_02391.6	MAPG_00796.1	GGTG_11149.1	AN0977.3	-
PEX23	proliferation	MGG_13641.6	MAPG_06277.1	GGTG_02083.1	AN5692.3	YLR324W
PEX23p like	proliferation	MGG_07211.6	MAPG_07463.1	GGTG_00400.1	AN4995.3	-
PEX24	proliferation	MGG_00759.6	MAPG_05424.1	GGTG_00031.1	AN7677.3	-
PEX25	proliferation	-	-	-	-	YPL112C
PEX26	matrix proteins importing	MGG_05171.6	MAPG_02996.1	GGTG_10029.1	AN7285.3	-
PEX27	proliferation	-	-	-	-	YOR193W
PEX28	proliferation	(orthologue of PEX24)				YHR150W
PEX29	proliferation	-	-	-	-	YDR479C
PEX30	proliferation	(orthologue of PEX23)				-
PEX31	proliferation	-	-	-	-	YGR004W
PEX32	proliferation	-	-	-	-	YBR168W
