# Supplementary material for: The PEX7-Mediated Peroxisomal Import System Is Required for Fungal Development and Pathogenicity in Magnaporthe oryzae
Source: PLoS One. 2011 Dec 14;6(12):e28220. doi: 10.1371/journal.pone.0028220 (PMC3237427; doi:10.1371/journal.pone.0028220)
Supplement: Table S2 — List of putative PTS2 cargo proteins in M. oryzae . (XLS) [file pone.0028220.s007.xls]

## Sheet: Sheet1
Table S2. List of putative PTS2 cargo proteins
Locus name	Annotated function	length (a.a)	PTS2 position	PTS1 Position
MGG_00244.6	15-hydroxyprostaglandin dehydrogenase	351	49-57	333-341
MGG_01120.6	conserved hypothetical protein	219	14-22	No pattern
MGG_01282.6	ubiquitin	305	50-58	No pattern
MGG_01380.6	26S protease regulatory subunit 8	389	23-31	373-381
MGG_01400.6	conserved hypothetical protein	419	44-52	No pattern
MGG_01711.6	mitochondrial division protein 1	661	43-51	No pattern
MGG_01773.6	conserved hypothetical protein	531	42-50	No pattern
MGG_01832.6	NEDD8-activating enzyme E1 regulatory subunit	545	31-39	No pattern
MGG_02434.6	AP-3 complex subunit sigma	187	23-31	No pattern
MGG_02560.6	predicted protein	160	14-22	No pattern
MGG_02608.6	26S proteasome regulatory subunit RPN5	507	45-53	No pattern
MGG_02697.6	serologically defined colon cancer antigen 1	1095	33-41	No pattern
MGG_03088.6	WD repeat domain phosphoinositide-interacting protein 4	382	46-54	No pattern
MGG_03158.6	pumilio-family RNA binding repeat protein	775	42-50	No pattern
MGG_03219.6	conidiophore development protein hymA	320	10-18	No pattern
MGG_03287.6	alpha-amylase	518	39-47	No pattern
MGG_03460.6	2-hydroxyacid dehydrogenase	502	50-58	486-494
MGG_03498.6	conserved hypothetical protein	207	36-44	No pattern
MGG_03568.6	vacuole morphology and inheritance protein 14	923	47-55	No pattern
MGG_03683.6	adenylate kinase 2	269	33-41	No pattern
MGG_04334.6	FAD binding domain-containing protein	395	43-51	No pattern
MGG_04815.6	predicted protein	277	19-27	No pattern
MGG_04865.6	conserved hypothetical protein	603	21-29	No pattern
MGG_05254.6	histone-lysine N-methyltransferase	510	29-37	No pattern
MGG_05303.6	ribonuclease Z	959	31-39	No pattern
MGG_05524.6	predicted protein	153	20-28	No pattern
MGG_05636.6	conserved hypothetical protein	338	47-55	338-346
MGG_05804.6	phospholipase D p1	857	31-39	No pattern
MGG_05934.6	conserved hypothetical protein	652	23-31	No pattern
MGG_05962.6	DUF953 domain-containing protein	125	16-24	No pattern
MGG_06071.6	54S ribosomal protein L19	157	24-32	No pattern
MGG_06174.6	phospholipase D Active site motif protein	886	15-23	No pattern
MGG_06186.6	conserved hypothetical protein	427	38-46	420-428
MGG_06826.6	predicted protein	218	17-25	No pattern
MGG_07149.6	conserved hypothetical protein	735	49-57	No pattern
MGG_08028.6	conserved hypothetical protein	244	46-54	No pattern
MGG_08043.6	predicted protein	148	11-19	No pattern
MGG_08078.6	conserved hypothetical protein	161	11-19	No pattern
MGG_08146.6	guanosine-diphosphatase	552	45-53	548-556
MGG_08374.6	hypothetical protein	399	48-56	No pattern
MGG_08449.6	conserved hypothetical protein	613	22-30	No pattern
MGG_08640.6	GTP-binding protein 1	366	37-45	No pattern
MGG_09027.6	fungal specific transcription factor domain protein	770	38-46	No pattern
MGG_09062.6	predicted protein	913	39-47	No pattern
MGG_09492.6	conserved hypothetical protein	258	17-25	256-264
MGG_09512.6	3-ketoacyl-CoA thiolase	419	14-22	No pattern
MGG_09571.6	hypothetical protein	709	37-45	No pattern
MGG_09718.6	predicted protein	254	49-57	No pattern
MGG_09756.6	conserved hypothetical protein	343	17-25	No pattern
MGG_09780.6	predicted protein	539	20-28	No pattern
MGG_09924.6	protoporphyrinogen oxidase	695	12-20	No pattern
MGG_09927.6	60S ribosomal protein L35a-2	109	16-24	No pattern
MGG_10188.6	AMP-dependent synthetase and ligase	587	15-23	No pattern
MGG_10696.6	conserved hypothetical protein	359	15-23	No pattern
MGG_10700.6	3-ketoacyl-CoA thiolase	416	13-21	No pattern
MGG_10782.6	predicted protein	194	27-35	No pattern
MGG_11573.6	30S ribosomal protein S10	270	13-21	No pattern
MGG_12397.6	TPR domain-containing protein	539	24-32	No pattern
MGG_13613.6	spindle pole body component alp14	918	28-36	907-915
MGG_13760.6	mannosyl-3-phosphoglycerate synthase	474	44-52	No pattern
MGG_14091.6	predicted protein	242	14-22	No pattern
MGG_14640.6	mating-type switching protein swi10	479	21-29	475-483
MGG_14678.6	conserved hypothetical protein	408	13-21	388-396
MGG_14984.6	predicted protein	167	30-38	No pattern
MGG_15049.6	predicted protein	647	41-49	No pattern
